# Supplementary material for: Inhibition of Kv10.1 Channels Sensitizes Mitochondria of Cancer Cells to Antimetabolic Agents
Source: Cancers (Basel). 2020 Apr 9;12(4):920. doi: 10.3390/cancers12040920 (PMC7226288; doi:10.3390/cancers12040920)
Supplement: Supplementary file 1 [file cancers-12-00920-s001.zip]

Archive with 3 entries (3 files):
- supplementary/cancers-766910-supplementary.docx
- supplementary/Copy of Densitometry all proteins.xlsx
- supplementary/HernandezResendizSuppl.pptx
