# Supplementary material for: Inhibition of Kv10.1 Channels Sensitizes Mitochondria of Cancer Cells to Antimetabolic Agents
Source: Cancers (Basel). 2020 Apr 9;12(4):920. doi: 10.3390/cancers12040920 (PMC7226288; doi:10.3390/cancers12040920)
Supplement: Supplementary file 1 [file cancers-12-00920-s001.zip › supplementary/Copy of Densitometry all proteins.xlsx]

## Sheet: mitochondrial dynamics HeLa
Mitochondrial Dynamics proteins
HeLa	actin	Mitofusin 1	normalization	average		HeLa	actin	Mitofusin 2	normalization	average		HeLa	actin	L-OPA	normalization	average
Ctrl 1	28983104	37468723	1.29278	1.28647		Ctrl 1	26044643	35448129	1.36105	1.38185		Ctrl 1	9299196	13873790	1.49193	1.31411
Ctrl 2	27448225	36889973	1.34398			Ctrl 2	24509764	34899195	1.42389			Ctrl 2	12748225	14600790	1.14532
Ctrl 3	28366103	34681787	1.22265			Ctrl 3	25427642	34597291	1.36062			Ctrl 3	11831033	15440376	1.30507
KD 1	29603841	30923328	1.04457	1.02917		KD 1	26665380	16928333	0.634843	0.689085		KD 1	10960841	7099992	0.64776	0.769512
KD 2	27357083	29442332	1.07622			KD 2	24418622	18632216	0.763033			KD 2	12277083	10769255	0.877184
KD 3	27333033	26423233	0.966714			KD 3	24394572	16329221	0.669379			KD 3	11773033	9225255	0.783592
HeLa	actin	S-OPA	Normalization			HeLa	actin	DRP-1	Normalization			HeLa	actin	P-DRP-1	Normalization
Ctrl 1	9299196	10750397	1.15606	0.911338		Ctrl 1	28983104	10083995	0.347927	0.355401		Ctrl 1	28983104	7961095	0.274681	0.295814
Ctrl 2	12748225	8835397	0.693069			Ctrl 2	27448225	9555379	0.348124			Ctrl 2	27448225	7365894	0.268356
Ctrl 3	11831033	10469154	0.884889			Ctrl 3	28366103	10499825	0.370154			Ctrl 3	28366103	9769472	0.344407
KD 1	10960841	22354447	2.03948	2.11191		KD 1	29603841	41253530	1.39352	1.4572		KD 1	29603841	23805087	0.804122	0.874419
KD 2	12277083	24638154	2.00684			KD 2	27357083	34578241	1.26396			KD 2	27357083	23683331	0.865711
KD 3	11773033	26953276	2.28941			KD 3	27333033	46851933	1.71411			KD 3	27333033	26060003	0.953425
HeLa	actin	OMA	Normalization
Ctrl 1	28983104	27685066	0.955214	0.914701
Ctrl 2	27448225	26113602	0.951377
Ctrl 3	28366103	23756966	0.837513
KD 1	29603841	43988723	1.48591	1.40818
KD 2	27357083	37998111	1.38897
KD 3	27333033	36890000	1.34965

## Sheet: mitochondrial dynamics DU145
Mitochondrial Dynamics proteins
DU145
DU145	actin	Mitofusin 1	normalization	average		DU145	actin	Mitofusin 2	normalization	average		DU145	actin	L-OPA	normalization	average
Ctrl 1	17208569	14129326	0.821063	1.03114		Ctrl 1	15804033	16930790	1.0713	1.03439		Ctrl 1	17208569	27183660	1.57966	1.62515
Ctrl 2	13858962	16033033	1.15687			Ctrl 2	12421255	14240033	1.14642			Ctrl 2	13858962	22826660	1.64707
Ctrl 3	13801548	15395569	1.1155			Ctrl 3	14176134	12552376	0.885458			Ctrl 3	13801548	22754903	1.64872
KD 1	11832770	6255912	0.528694	0.58452		KD 1	16071912	11542790	0.718196	0.516756		KD 1	11832770	13670755	1.15533	1.14008
KD 2	12956548	9107912	0.702958			KD 2	14188922	831083	0.0585727			KD 2	12956548	16621539	1.28287
KD 3	16655740	8692740	0.521907			KD 3	13991222	10822205	0.7735			KD 3	16655740	16356660	0.982043
DU145	actin	S-OPA	Normalization			DU145	actin	DRP-1	Normalization			DU145	actin	P-DRP-1	Normalization
Ctrl 1	17208569	14840246	0.862375	0.897241		Ctrl 1	17208569	3750397	0.217938	0.250986		Ctrl 1	17208569	6152276	0.357512	0.374054
Ctrl 2	13858962	12505125	0.902313			Ctrl 2	13858962	4935397	0.356116			Ctrl 2	13858962	4957619	0.357719
Ctrl 3	13801548	12794518	0.927035			Ctrl 3	13801548	2469154	0.178904			Ctrl 3	13801548	5616284	0.406931
KD 1	11832770	16561752	1.39965	1.23687		KD 1	11832770	12354447	1.04409	1.07534		KD 1	11832770	7762933	0.656054	0.688846
KD 2	12956548	18768610	1.44858			KD 2	12956548	16638154	1.28415			KD 2	12956548	9995640	0.771474
KD 3	16655740	14363610	0.862382			KD 3	16655740	14953276	0.897785			KD 3	16655740	10643179	0.63901
DU145	actin	OMA	Normalization
Ctrl 1	17208569	10885761	0.632578	0.675155
Ctrl 2	13858962	9459933	0.682586
Ctrl 3	13801548	9803246	0.7103
KD 1	11832770	17799589	1.50426	1.43881
KD 2	12956548	19053832	1.47059
KD 3	16655740	22345024	1.34158

## Sheet: Mitochondrial proteins HeLa
Mitochondrial proteins
HeLa cells
hour											hour
Ctrl	actin	actin	actin	actin average	ND1	ND1	ND1	ND1 average	NORMALIZATION		Ctrl	actin	actin	actin	actin average	coxiv	coxiv	coxiv	coxiv avergae
24	29832882	30507175	25890761	28743606	12952468	13407447	12325518	1.28951e+07	0.448627		24	29832882	30507175	25890761	28743606	6850740	8477447	6945276	7.42449e+06	0.2583
48	26544347	27021761	25013004	2.6193e+07	17347347	13282669	16411811	15680609	0.598656		48	26544347	27021761	25013004	2.6193e+07	20562761	24294075	20462054	2.1773e+07	0.83125
60	32895468	33616175	32517296	3.30096e+07	18311347	16926962	18254811	17831040	0.540177		60	32895468	33616175	32517296	3.30096e+07	26284882	29658589	26056054	27333175	0.828036
72	34804468	34785054	36598267	3.53959e+07	18710397	12292134	18755518	1.6586e+07	0.468585		72	34804468	34785054	36598267	3.53959e+07	22208225	27289397	22177882	2.38918e+07	0.674988
96	31995468	32495640	30550631	3.16806e+07	20311882	10612669	19717175	1.68806e+07	0.532837		96	31995468	32495640	30550631	3.16806e+07	26467933	30559761	26217811	2.77485e+07	0.875884
KD											KD
24	32474054	33201761	30691711	3.21225e+07	25341225	13722497	24606518	2.12234e+07	0.660702		24	32474054	33201761	30691711	3.21225e+07	12395761	16744640	12325640	1.3822e+07	0.430291
48	34657347	35008589	33679004	3.44483e+07	16194518	13437962	16783983	1.54722e+07	0.449141		48	34657347	35008589	33679004	3.44483e+07	18174054	23699640	18097054	1.99902e+07	0.580297
60	31999225	32388054	32481640	3.22896e+07	9566933	15827719	10175518	1.18567e+07	0.367199		60	31999225	32388054	32481640	3.22896e+07	19345468	25652368	19206468	2.14014e+07	0.662796
72	29938468	30304175	31283175	30508606	3863347	15692154	3976397	7843966	0.257107		72	29938468	30304175	31283175	30508606	13648468	17769418	13597640	1.50052e+07	0.491834
96	25075690	26002518	27078225	2.60521e+07	3311690	16791690	3050104	7717828	0.296245		96	25075690	26002518	27078225	2.60521e+07	28937518	28844225	29151640	2.89778e+07	0.81923
Ctrl
24	actin	actin	actin	actin average	riske	riske	riske	riske average	NORMALIZATION		Ctrl	actin	actin	actin	actin average	Atpase	Atpase	Atpase	Atpase average
48	29832882	30507175	25890761	28743606	4551175	4233326	4357397	4.38063e+06	0.152404		24	29832882	30507175	25890761	28743606	18584376	19429912	19293347	19102545	0.664584
60	26544347	27021761	25013004	2.6193e+07	18332518	13761447	17830054	1.66413e+07	0.635334		48	26544347	27021761	25013004	2.6193e+07	12677497	12407669	16985347	1.40235e+07	0.535391
72	32895468	33616175	32517296	3.30096e+07	15729811	12006033	15241518	1.43258e+07	0.433988		60	32895468	33616175	32517296	3.30096e+07	9346669	8967962	8216447	8.84369e+06	0.267912
96	34804468	34785054	36598267	3.53959e+07	18151518	13435205	17914347	1.65004e+07	0.466165		72	34804468	34785054	36598267	3.53959e+07	8697376	8894962	9335154	8.97583e+06	0.253584
KD	31995468	32495640	30550631	3.16806e+07	16009054	12668740	15756347	1.48114e+07	0.467522		96	31995468	32495640	30550631	3.16806e+07	10675083	10646376	7915406	9.74562e+06	0.307621
24											KD
48	32474054	33201761	30691711	3.21225e+07	19946054	15283154	19462418	18230542	0.567532		24	32474054	33201761	30691711	3.21225e+07	15867640	12156205	12292790	1.34389e+07	0.418363
60	34657347	35008589	33679004	3.44483e+07	13451054	11210912	13070054	12577340	0.365108		48	34657347	35008589	33679004	3.44483e+07	2851012	8423134	8914790	6.72965e+06	0.195355
72	31999225	32388054	32481640	3.22896e+07	12183054	10282447	11677640	11381047	0.352467		60	31999225	32388054	32481640	3.22896e+07	2947619	6142012	5921134	5.00359e+06	0.0439761
96	29938468	30304175	31283175	30508606	8040761	6856912	7705861	7.53451e+06	0.246963		72	29938468	30304175	31283175	30508606	1727740	3339134	3503134	2.85667e+06	0.0936349
	25075690	26002518	27078225	2.60521e+07	7224933	6196154	6978983	6.80002e+06	0.261016		96	25075690	26002518	27078225	2.60521e+07	5561468	5953497	6009376	5841447	0.0953222

## Sheet: Mitochondrial proteins DU145
Mitochondrial proteins
DU145 cells
hour											hour
Ctrl	actin	actin	actin	actin average	ND1	ND1	ND1	ND1 average	NORMALIZATION		Ctrl	actin	actin	actin	actin average	COXIV	COXIV	COXIV	COXIV average	NORMALIZATION
24	23889397	11753962	30892154	2.21785e+07	11162175	4010669	11532761	8.90187e+06	0.401374		24	23889397	11753962	30892154	2.21785e+07	12654225	1714743	12242175	8870381	0.399954
48	25580569	12276790	30077518	22644959	19257933	8750669	20234761	16081121	0.710141		48	25580569	12276790	30077518	22644959	29020761	18081279	29061317	2.53878e+07	1.12112
60	19514933	10186255	25714104	18471764	26233589	12712669	27022882	2.19897e+07	1.19045		60	19514933	10186255	25714104	18471764	25742054	14802572	26053418	22199348	1.2018
72	23362933	11513669	28345861	2.10742e+07	28344225	14272962	29219054	2.39454e+07	1.13625		72	23362933	11513669	28345861	2.10742e+07	21767347	10827865	22022296	18205836	0.863894
96	23206811	13491497	28983104	21893804	32562225	16757083	33087054	2.74688e+07	1.25464		96	23206811	13491497	28983104	21893804	6544983	4394499	6245397	5728293	0.26164
KD											KD
24	25206468	15618790	30926347	2.39172e+07	25304397	12283790	25861640	2.11499e+07	0.884298		24	25206468	15618790	30926347	2.39172e+07	5617347	322135	5313447	3.75098e+06	0.156832
48	31653933	18812255	32554104	2.76734e+07	24782640	11697669	25594054	2.06915e+07	0.747701		48	31653933	18812255	32554104	2.76734e+07	3739690	199792	3701518	2547000	0.0920377
60	32881326	17404790	32752790	2.76796e+07	25579347	11832083	25913468	2.11083e+07	0.762593		60	32881326	17404790	32752790	2.76796e+07	6715569	223913	6421619	4.4537e+06	0.160902
72	29020761	11654669	32651347	24442259	17989225	6403548	17365397	13919390	0.569481		72	29020761	11654669	32651347	24442259	2497104	442378	2440397	1793293	0.0733685
96	22469983	13061376	28271861	21267740	29481832	14237255	30647711	2.47889e+07	1.16556		96	22469983	13061376	28271861	21267740	2013933	925549	2011882	1.65045e+06	0.0776037
Ctrl	actin	actin	actin	actin average	Riske	Riske	Riske	Riske average	NORMALIZATION		Ctrl	actin	actin	actin	actin average	ATPase	ATPase	ATPase	ATPase average	NORMALIZATION
24	23889397	11753962	30892154	2.21785e+07	22859933	12876083	23031518	19589178	0.883251		24	23889397	11753962	30892154	2.21785e+07	33481761	18513326	32842347	2.82791e+07	1.27507
48	25580569	12276790	30077518	22644959	26285761	17847569	26112175	2.34152e+07	1.03401		48	25580569	12276790	30077518	22644959	30553761	16932255	31877418	26454478	1.16823
60	19514933	10186255	25714104	18471764	29015640	18834861	27958882	2.52698e+07	1.36802		60	19514933	10186255	25714104	18471764	30199347	17287083	30882024	26122818	1.4142
72	23362933	11513669	28345861	2.10742e+07	25674569	16456740	26101761	2.27444e+07	1.07925		72	23362933	11513669	28345861	2.10742e+07	30011933	16413962	29059752	2.51619e+07	1.19397
96	23206811	13491497	28983104	21893804	29671175	17836983	29875125	2.57944e+07	1.17816		96	23206811	13491497	28983104	21893804	14827154	9822255	14578953	1.30761e+07	0.597252
KD											KD
24	25206468	15618790	30926347	2.39172e+07	26316225	16335447	25968933	22873535	0.956363		24	25206468	15618790	30926347	2.39172e+07	20045518	11335962	19258539	1.688e+07	0.705768
48	31653933	18812255	32554104	2.76734e+07	23320104	12969912	22857933	19715983	0.712452		48	31653933	18812255	32554104	2.76734e+07	20554811	11115719	20159589	1.72767e+07	0.624307
60	32881326	17404790	32752790	2.76796e+07	17864347	7821447	18169418	14618404	0.528128		60	32881326	17404790	32752790	2.76796e+07	17894225	10290962	17556175	1.52471e+07	0.550843
72	29020761	11654669	32651347	24442259	18570347	8563205	18533882	15222478	0.622793		72	29020761	11654669	32651347	24442259	26126296	13309669	25327468	21587811	0.883217
96	22469983	13061376	28271861	21267740	18045054	8147619	17218054	1.44702e+07	0.680385		96	22469983	13061376	28271861	21267740	25298125	13360326	25651711	2.14367e+07	1.00795

## Sheet: Autophagy HeLa
Autophagy proteins
HeLa cells
hour
Ctrl	Actin 1	Actin 2	Actin 3	Actin average	LC3B 1	LC3B 2	LC3B 3	LC3B average	NORMALIZATION
24	19910	18722	20924	19852	7339	7092	8130	7520.33	0.37882
48	16991	17583	18089	17554.3	5192	4449	5954	5198.33	0.296128
60	21940	22409	20852	21733.7	5300	5060	5709	5356.33	0.246453
72	22502	22613	23143	22752.7	3319	3394	4269	3660.67	0.16089
96	21803	20867	20029	20899.7	6085	5899	7162	6382	0.305364
KD
24	21676	21751	21934	21787	11055	10018	12068	11047	0.507045
48	21824	22392	22596	22270.7	16201	16195	18651	17015.7	0.764039
60	21393	22387	19792	21190.7	13102	13016	14100	13406	0.632637
72	18837	19630	19993	19486.7	20422	20449	21143	20671.3	1.06079
96	16528	16176	16670	16458	17234	17196	17731	17387	1.05645
Ctrl	Actin 1	Actin 2	Actin 3	Actin average	PI3KC3B 1	PI3KC3B 2	PI3KC3B 3	PI3KC3B average	NORMALIZATION
24	19910	18722	20924	19852	9187	9277	9380	9281.33	0.467526
48	16991	17583	18089	17554.3	9252	9648	9994	9631.33	0.548658
60	21940	22409	20852	21733.7	9725	8443	9904	9357.33	0.430546
72	22502	22613	23143	22752.7	16025	17388	15077	16163.3	0.710393
96	21803	20867	20029	20899.7	12510	12300	12207	12339	0.590392
KD
24	21676	21751	21934	21787	7297	6699	7892	7296	0.334879
48	21824	22392	22596	22270.7	14611	14150	14600	14453.7	0.649
60	21393	22387	19792	21190.7	17865	14944	17999	16936	0.79922
72	18837	19630	19993	19486.7	19172	16482	19099	18251	0.936589
96	16528	16176	16670	16458	6395	2231	4444	4356.67	0.264714

## Sheet: Autophagy Du145
Autophagy proteins
DU145 cells
hour
Ctrl	actin	actin	actin	actin average	LC3B	LC3B	LC3B	LC3B average	NORMALIZATION
24	18826	19550	18030	18802	614	612	616	614	0.0326561
48	17379	18859	18391	18209.7	1930	2998	2793	2573.67	0.141335
60	21017	20989	15730	19245.3	3043	6954	6852	5616.33	0.291828
72	21390	22969	19171	21176.7	11639	11866	11719	11741.3	0.554447
96	25792	21866	14676	20778	8953	9357	8795	9035	0.434835
KD
24	21583	21683	17470	20245.3	11013	9045	10128	10062	0.497003
48	20425	20350	17922	19565.7	9336	12816	12867	11673	0.596606
60	21949	22999	16983	20643.7	17512	21026	21302	19946.7	0.966237
72	24972	23246	17891	22036.3	19318	21619	22206	21047.7	0.955135
96	23690	24385	19945	22673.3	16333	16316	16400	16349.7	0.721097
Ctrl	actin	actin	actin	actin average	PI3K	PI3K	PI3K	PI3KC3 average	NORMALIZATION
24	18826	19550	18030	18802	11973	11493	11789	11751.7	0.625022
48	17379	18859	18391	18209.7	15592	15741	14975	15436	0.847682
60	21017	20989	15730	19245.3	15471	15766	15439	15558.7	0.808438
72	21390	22969	19171	21176.7	11933	13590	11680	12401	0.585597
96	25792	21866	14676	20778	16118	18081	17005	17068	0.821446
KD
24	21583	21683	17470	20245.3	17020	17134	18015	17389.7	0.858947
48	20425	20350	17922	19565.7	17000	18103	16183	17095.3	0.873741
60	21949	22999	16983	20643.7	21125	23809	17183	20705.7	1.003
72	24972	23246	17891	22036.3	11444	15114	13067	13208.3	0.599389
96	23690	24385	19945	22673.3	13062	15956	14455	14491	0.639121
